# Supplementary material for: A New Topology of the Human Y Chromosome Haplogroup E1b1 (E-P2) Revealed through the Use of Newly Characterized Binary Polymorphisms
Source: PLoS One. 2011 Jan 6;6(1):e16073. doi: 10.1371/journal.pone.0016073 (PMC3017091; doi:10.1371/journal.pone.0016073)
Supplement: Table S2 — New haplogroup/paragroup assignment for 45 E-M35*(xM78,M81,M123,V6) previously reported chromosomes. (XLS) [file pone.0016073.s002.xls]

## Sheet: Foglio1
Table S2: New haplogroup/paragroup assignment for 45 E-M35*(xM78, M81, M123, V6) previously reported chromosomes
					New haplogroup/paragroup assignment
Region and population		N		E-M35* (former)a	E-M35* (this study)b	E-V68*	E-V257*	E-M293*	E-P72	E-V42	E-V92
Europe
	Northern Portuguese	50		1	1
	Pasiegos from Cantabria	56		1			1
	Southern Spaniards	62		1			1
	Corsican	140		1			1
	Sardinians	367		4		3	1
	Estonians	74		1	1
	Other Europeans	945		0
Northern Africa
	Marrakesh Berbers	29		1			1
	Other Northern Africans	198		0
Eastern Africa
	Ethiopian Jews	22		2						2
	Ethiopian Amhara	34		1							1
	Ethiopian Oromo	25		3	3
	Ethiopian Wolayta	12		2	1			1
	Mixed Ethiopians	12		1	1
	Somali	23		4	4
	Borana (Oromo) from Kenya	7		1			1
	Bantu from Kenya	28		3				3
	Nilo-saharan from Kenya	18		2				2
Sub-Saharan Africa
	Southern African !Kung	64		7				7
	Southern African Khwe	26		8				8
	Southern Africa Bantu	8		1					1
	Other sub-Saharan Africans	171		0
Near East		430		0
Caucasus		115		0
Pakistan		176		0
Eastern Asia		245		0
Oceania		21		0
Native Americans		43		0
a	E-M35*(xM78,M81,M123,V6) as reported by Cruciani et al. [8].
b	E-M35*(xV68,V257,M123,V6,M293,V42,V92).
